# Supplementary material for: High frequency of Voltage-gated sodium channel (VGSC) gene mutations in Aedes albopictus (Diptera: Culicidae) suggest rapid insecticide resistance evolution in Shanghai, China
Source: PLoS Negl Trop Dis. 2023 Jun 2;17(6):e0011399. doi: 10.1371/journal.pntd.0011399 (PMC10266648; doi:10.1371/journal.pntd.0011399)
Supplement: S1 Table — (XLSX) [file pntd.0011399.s001.xlsx]

## Sheet: Sequence Data
Domain
A1	G	T	A	A	G	T	T	C	G	G	G	A	T	C	T	T	C	G	A	T	C	A	T	C	T	C	A	T	C	A	G	T	T	C	A	G	C	C	C	C	A	A	A	T	C	A	A	T	C
A2	G	T	A	A	G	T	T	C	G	G	G	A	T	C	T	T	C	G	A	T	C	A	T	C	A	C	A	T	C	A	G	T	T	C	A	G	C	C	C	C	G	A	A	T	C	A	A	T	T
A3	G	T	A	A	G	T	T	C	G	G	A	A	T	C	T	T	C	G	A	T	C	A	T	C	A	C	A	T	C	A	G	T	T	C	A	G	C	C	C	C	G	A	A	T	C	A	A	T	T
A4	G	T	A	A	G	T	T	C	G	G	G	A	T	C	T	T	C	G	A	T	C	A	T	C	T	C	A	T	C	A	G	T	T	C	A	G	C	C	C	C	A	A	A	T	T	A	A	T	C
A5	G	T	A	A	G	T	T	C	G	G	G	A	T	C	T	T	C	G	A	T	C	A	T	C	T	C	A	T	C	A	G	T	T	C	A	G	C	C	C	C	A	A	A	T	C	A	A	C	C
A6	G	T	A	A	G	T	T	C	G	G	G	A	T	C	T	T	C	G	G	T	C	A	T	C	A	C	A	T	C	A	G	T	T	C	A	G	C	C	C	C	G	A	A	T	C	A	A	T	T
B1	G	T	A	A	G	T	T	C	G	G	G	A	T	C	T	T	C	G	G	T	C	A	T	C	T	C	A	T	-	-	-	-	-	-	-	-	-	-	-	-	-	-	-	-	C	A	A	T	C
B2	G	T	A	A	G	T	T	C	G	G	G	A	T	C	T	T	C	G	G	T	C	A	T	C	C	C	A	T	-	-	-	-	-	-	-	-	-	-	-	-	-	-	-	-	C	A	A	T	C
B3	G	T	A	A	G	T	T	C	G	G	G	A	T	C	T	T	C	G	A	T	C	A	T	C	T	C	A	T	-	-	-	-	-	-	-	-	-	-	-	-	-	-	-	-	C	A	A	T	C
B4	G	T	A	A	G	T	T	C	T	G	G	A	T	C	T	T	C	G	G	T	C	A	T	C	T	C	A	T	-	-	-	-	-	-	-	-	-	-	-	-	-	-	-	-	C	A	A	T	C
B5	G	T	A	A	G	T	T	C	G	G	G	A	T	C	T	T	C	G	G	T	C	A	T	C	T	C	A	T	-	-	-	-	-	-	-	-	-	-	-	-	-	-	-	-	C	A	A	T	C
B6	G	T	A	A	G	T	T	C	G	G	G	A	T	C	T	T	C	G	G	T	C	A	T	C	T	C	A	T	-	-	-	-	-	-	-	-	-	-	-	-	-	-	-	-	C	A	A	T	C
C	G	T	A	A	G	T	T	C	T	G	G	G	T	C	T	T	C	G	G	T	C	A	-	-	-	-	A	T	C	A	G	T	T	C	A	G	C	C	C	C	G	A	A	T	C	A	A	T	T
D	G	T	A	A	G	T	T	C	G	G	G	A	T	C	T	T	C	G	A	T	C	A	T	C	A	C	A	T	-	-	-	-	-	-	-	-	-	-	-	C	A	A	A	T	C	A	A	T	C
E1	G	T	A	A	G	T	T	T	T	G	A	A	T	C	C	T	C	G	A	T	C	A	T	-	-	-	-	-	-	-	-	-	-	-	-	-	-	-	-	-	-	-	-	-	C	A	T	T	C
E2	G	T	A	A	G	T	T	T	T	G	A	A	T	C	C	T	C	G	A	A	C	A	T	-	-	-	-	-	-	-	-	-	-	-	-	-	-	-	-	-	-	-	-	-	C	A	T	T	C
F(67BP)	G	T	A	A	G	T	T	C	G	G	A	A	T	C	T	T	C	G	A	T	C	A	T	C	T	C	A	T	-	-	-	-	-	-	-	-	-	-	-	-	-	-	-	-	C	A	A	T	C
[truncated: 43 more columns]

## Sheet: Info
Title	Phylogenetic Analysis
Format
DataType	Nucleotide
17
Number Sites	92
Identical	.
Missing	?
Indel	-
